# Supplementary material for: Dominance in self-compatibility between subgenomes of allopolyploid Arabidopsis kamchatica shown by transgenic restoration of self-incompatibility
Source: Nat Commun. 2023 Nov 29;14:7618. doi: 10.1038/s41467-023-43275-2 (PMC10687001; doi:10.1038/s41467-023-43275-2)
Supplement: Supplementary file 4 — Source Data [file 41467_2023_43275_MOESM4_ESM.zip]

Archive with 2 entries (2 files):
- Source Data of uncropped gel images.pdf
- Source data.xlsx
