# Supplementary material for: Dominance in self-compatibility between subgenomes of allopolyploid Arabidopsis kamchatica shown by transgenic restoration of self-incompatibility
Source: Nat Commun. 2023 Nov 29;14:7618. doi: 10.1038/s41467-023-43275-2 (PMC10687001; doi:10.1038/s41467-023-43275-2)
Supplement: Supplementary file 4 — Source Data [file 41467_2023_43275_MOESM4_ESM.zip › Source data.xlsx]

## Sheet: Fig2
The source data for Fig. 2f
Sample Name	Gene	Expression	SCRB/ef1a	mean	sd
Ahal-B	SCR-B	5186.33	0.328857	0.327878	0.0257231
Ahal-B	SCR-B	5388.45	0.301679
Ahal-B	SCR-B	5350.81	0.353097
Ahal-B	ef1-a	15770.8
Ahal-B	ef1-a	17861.5
Ahal-B	ef1-a	15153.9
WT_Pot	SCR-B	2.97904	6.33e-05	8.72e-05	2.95e-05
WT_Pot	SCR-B	3.59086	7.82e-05
WT_Pot	SCR-B	5.99938	0.000120143
WT_Pot	ef1-a	47094.5
WT_Pot	ef1-a	45931
WT_Pot	ef1-a	49935.5
Pot_SCRB_1	SCR-B	2660.66	0.112734	0.123394	0.0138365
Pot_SCRB_1	SCR-B	2608.11	0.118418
Pot_SCRB_1	SCR-B	2930.86	0.13903
Pot_SCRB_1	ef1-a	23601.3
Pot_SCRB_1	ef1-a	22024.7
Pot_SCRB_1	ef1-a	21080.8
Pot_SCRB_2	SCR-B	3991.39	0.158654	0.177409	0.0168869
Pot_SCRB_2	SCR-B	4845.51	0.191406
Pot_SCRB_2	SCR-B	4729.66	0.182168
Pot_SCRB_2	ef1-a	25157.9
Pot_SCRB_2	ef1-a	25315.3
Pot_SCRB_2	ef1-a	25963.1
Pot_SCRB_3	SCR-B	5473.97	0.233067	0.234034	0.0214817
Pot_SCRB_3	SCR-B	6040.52	0.213053
Pot_SCRB_3	SCR-B	5978.09	0.255983
Pot_SCRB_3	ef1-a	23486.7
Pot_SCRB_3	ef1-a	28352.3
Pot_SCRB_3	ef1-a	23353.4
Pot_SCRB_4	SCR-B	1496.25	0.0543986	0.0568914	0.0029554
Pot_SCRB_4	SCR-B	1538.61	0.0601562
Pot_SCRB_4	SCR-B	1558.78	0.0561196
Pot_SCRB_4	ef1-a	27505.4
Pot_SCRB_4	ef1-a	25577
Pot_SCRB_4	ef1-a	27776.1
The source data for Fig. 2h (Silique length) and 2i (seed number)
plant	Silique length (mm)	seed number
WT Pot	31.31	27
WT Pot	23.94	16
WT Pot	27.01	24
WT Pot	30.85	26
WT Pot	28.7	21
Pot_SCRB_1	5.97	0
Pot_SCRB_1	9.52	1
Pot_SCRB_1	5.76	0
Pot_SCRB_1	9.04	1
Pot_SCRB_1	9.97	1
Pot_SCRB_2	8.2	1
Pot_SCRB_2	5.37	0
Pot_SCRB_2	5.36	0
Pot_SCRB_2	5.07	0
Pot_SCRB_2	5.32	0
Pot_SCRB_3	7.68	0
Pot_SCRB_3	6.77	0
Pot_SCRB_3	6.71	0
Pot_SCRB_3	6.19	0
Pot_SCRB_3	6.92	0
Pot_SCRB_4	27.11	23
Pot_SCRB_4	24.57	20
Pot_SCRB_4	24.77	11
Pot_SCRB_4	26.24	22
Pot_SCRB_4	29.52	23

## Sheet: Fig3
The source data for Fig. 3c (Silique length) and 3d (seed number)
plant	Silique length (mm)	seed number
1Pot_WT	26.9	20
1Pot_WT	24.89	16
1Pot_WT	23.21	16
1Pot_WT	20.57	14
1Pot_WT	19.82	13
Pot_SCRD_1	27.54	20
Pot_SCRD_1	22.87	11
Pot_SCRD_1	23.71	12
Pot_SCRD_1	25.24	17
Pot_SCRD_1	21.31	10
Pot_SCRD_3	23.21	14
Pot_SCRD_3	20.37	13
Pot_SCRD_3	17.4	12
Pot_SCRD_3	15.08	8
Pot_SCRD_3	16.38	9
Pot_SCRD_4	22.59	15
Pot_SCRD_4	20.48	8
Pot_SCRD_4	17.74	9
Pot_SCRD_4	16.96	7
Pot_SCRD_4	21.37	12
Pot_SCRD_6	35.12	27
Pot_SCRD_6	27.62	20
Pot_SCRD_6	21.86	17
Pot_SCRD_6	19.34	13
Pot_SCRD_6	25.13	17

## Sheet: Fig4
The source data for Fig. 4c (Silique length) and 4d (seed number)
plant	Silique length (mm)	seed number
WT Tak	45.28	37
WT Tak	42.37	33
WT Tak	33.59	22
WT Tak	41.13	35
WT Tak	39.87	33
Tak_SCRD_7	21.2	10
Tak_SCRD_7	25.31	15
Tak_SCRD_7	18.35	6
Tak_SCRD_7	14.85	5
Tak_SCRD_7	21.07	9
Tak_SCRD_8	16.45	4
Tak_SCRD_8	14.07	4
Tak_SCRD_8	13.48	2
Tak_SCRD_8	7.28	0
Tak_SCRD_8	7.63	0
Tak_SCRD_9	27.65	16
Tak_SCRD_9	29.86	18
Tak_SCRD_9	24.4	18
Tak_SCRD_9	35.94	22
Tak_SCRD_9	32.15	19
Tak_SCRD_10	19.89	9
Tak_SCRD_10	16.76	5
Tak_SCRD_10	15.06	5
Tak_SCRD_10	26.53	15
Tak_SCRD_10	39.56	28
Tak_SCRD_11	34.05	22
Tak_SCRD_11	26.73	14
Tak_SCRD_11	21.16	9
Tak_SCRD_11	30.48	17
Tak_SCRD_11	28.68	16
Tak_SCRD_12	22.82	15
Tak_SCRD_12	13.47	3
Tak_SCRD_12	16.45	4
Tak_SCRD_12	17.83	6
Tak_SCRD_12	20.21	7
Tak_SCRD_13	8.89	1
Tak_SCRD_13	11.6	1
Tak_SCRD_13	12.92	1
Tak_SCRD_13	12.67	3
Tak_SCRD_13	6.78	0

## Sheet: SupFig3
The source data for Supplementary Fig. 3b
Sample Name	Gene	Expression	SCRE/ef1a	average	sd
AhE	SCR-E	40015.2	5.97692	6.83977	0.786462
AhE	SCR-E	50242.1	7.02596
AhE	SCR-E	52230.2	7.51643
AhE	ef1-a	6694.96
AhE	ef1-a	7150.92
AhE	ef1-a	6948.81
Okh	SCR-E	6.70733	0.00128278	0.00109085	0.000214763
Okh	SCR-E	4.71809	0.000858889
Okh	SCR-E	6.43331	0.00113088
Okh	ef1-a	5228.73
Okh	ef1-a	5493.24
Okh	ef1-a	5688.77
